# Supplementary material for: Tunable Non-Enzymatic Glucose Electrochemical Sensing Based on the Ni/Co Bimetallic MOFs
Source: Molecules. 2023 Jul 26;28(15):5649. doi: 10.3390/molecules28155649 (PMC10420269; doi:10.3390/molecules28155649)
Supplement: Supplementary file 1 [file molecules-28-05649-s001.zip]

Archive with 1 entries (1 files):
- molecules-2507200-supplementary.pdf
